# Supplementary material for: Rewiring of neuronal networks during synaptic silencing
Source: Sci Rep. 2017 Sep 15;7:11724. doi: 10.1038/s41598-017-11729-5 (PMC5601899; doi:10.1038/s41598-017-11729-5)
Supplement: Supplementary file 2 — Supplementary Data File [file 41598_2017_11729_MOESM2_ESM.xlsx]

## Sheet: Descriptive Statistics
Descriptive statistics
Assortativity coefficient			Number of values		Minimum	25% Percentile	Median	75% Percentile	Maximum		Mean	Std. Deviation	Std. Error of Mean		Lower 95% CI	Upper 95% CI
	Control (2 days)		11		-0.6387	-0.5704	-0.3559	-0.1561	0.006756		-0.341	0.2217	0.06685		-0.49	-0.1921
	Control (6 days)		18		-0.429	-0.1742	-0.07456	-0.0523	0.002455		-0.1226	0.1208	0.02848		-0.1826	-0.06247
	500nM TTX (2 days)		16		-0.6584	-0.5351	-0.3694	-0.1758	-0.1074		-0.3561	0.1819	0.04547		-0.453	-0.2592
	1µM TTX (2 days)		13		-0.6339	-0.5316	-0.2178	-0.1461	-0.1094		-0.3306	0.2002	0.05553		-0.4516	-0.2096
	1µM TTX (6 days)		17		-0.6433	-0.5341	-0.4591	-0.3897	-0.1103		-0.4406	0.1369	0.0332		-0.511	-0.3702
Betweenness centrality			Number of values		Minimum	25% Percentile	Median	75% Percentile	Maximum		Mean	Std. Deviation	Std. Error of Mean		Lower 95% CI	Upper 95% CI
	Control (2 days)		11		8.69	15.97	22.3	51.1	76.93		31.78	22.24	6.706		16.84	46.72
	Control (6 days)		18		7.455	21.23	26.47	47.94	110.3		35.92	23.61	5.564		24.18	47.66
	500nM TTX (2 days)		16		3.825	9.629	24.98	55.67	151.7		36.89	38.18	9.545		16.55	57.24
	1µM TTX (2 days)		13		6.52	17.19	27.13	44.9	101.7		34.6	25.98	7.206		18.89	50.3
	1µM TTX (6 days)		17		12.95	47.88	53.36	99.31	136		65.27	33.78	8.194		47.9	82.64
Characteristic path length of binary network			Number of values		Minimum	25% Percentile	Median	75% Percentile	Maximum		Mean	Std. Deviation	Std. Error of Mean		Lower 95% CI	Upper 95% CI
	Control (2 days)		11		1.598	1.792	1.991	2.28	2.507		2.023	0.2776	0.0837		1.836	2.209
	Control (6 days)		18		1.427	1.846	2.121	2.354	3.252		2.193	0.5036	0.1187		1.943	2.443
	500nM TTX (2 days)		16		1.093	1.351	1.79	2.265	2.726		1.815	0.5102	0.1276		1.543	2.087
	1µM TTX (2 days)		13		1.367	1.757	1.855	2.174	2.386		1.916	0.2858	0.07927		1.743	2.089
	1µM TTX (6 days)		17		1.434	1.629	1.803	1.922	2.729		1.85	0.3532	0.08565		1.669	2.032
Characteristic path length of weighted network			Number of values		Minimum	25% Percentile	Median	75% Percentile	Maximum		Mean	Std. Deviation	Std. Error of Mean		Lower 95% CI	Upper 95% CI
	Control (2 days)		11		4.262	7.902	9.451	19.52	22.48		12.99	6.352	1.915		8.72	17.25
	Control (6 days)		18		7.472	10.13	17.12	20.52	30.23		16.82	6.657	1.569		13.51	20.13
	500nM TTX (2 days)		16		1.498	2.18	3.686	9.165	22.27		6.841	7.221	1.805		2.993	10.69
	1µM TTX (2 days)		13		1.586	3.675	8.385	10.35	21.64		7.819	5.518	1.53		4.484	11.15
	1µM TTX (6 days)		17		3.193	4.008	4.442	7.584	24.15		6.946	5.647	1.369		4.043	9.85
Clustering coefficient			Number of values		Minimum	25% Percentile	Median	75% Percentile	Maximum		Mean	Std. Deviation	Std. Error of Mean		Lower 95% CI	Upper 95% CI
	Control (2 days)		11		0.02712	0.03383	0.128	0.1754	0.2707		0.1117	0.08383	0.02528		0.05535	0.168
	Control (6 days)		18		0.01583	0.0195	0.03597	0.1249	0.1689		0.06718	0.05839	0.01376		0.03814	0.09621
	500nM TTX (2 days)		16		0.01792	0.1354	0.3528	0.5004	0.6589		0.3301	0.2065	0.05332		0.2158	0.4445
	1µM TTX (2 days)		13		0.02706	0.132	0.2916	0.4704	0.5742		0.2821	0.1783	0.04945		0.1743	0.3898
	1µM TTX (6 days)		17		0.02006	0.1763	0.2934	0.3295	0.4116		0.2541	0.1125	0.02729		0.1963	0.312
Connectivity degree			Number of values		Minimum	25% Percentile	Median	75% Percentile	Maximum		Mean	Std. Deviation	Std. Error of Mean		Lower 95% CI	Upper 95% CI
	Control (2 days)		11		0.03224	0.18	0.2224	0.2571	0.2908		0.2107	0.06989	0.02107		0.1638	0.2577
	Control (6 days)		18		0.04034	0.1201	0.1821	0.2566	0.554		0.1956	0.1225	0.02888		0.1347	0.2566
	500nM TTX (2 days)		16		0.07757	0.2256	0.2933	0.6148	0.9069		0.4097	0.2597	0.06493		0.2713	0.5481
	1µM TTX (2 days)		13		0.09572	0.3522	0.4328	0.5634	0.8706		0.4508	0.2039	0.05654		0.3276	0.574
	1µM TTX (6 days)		17		0.08356	0.1699	0.3494	0.4344	0.5717		0.3184	0.1415	0.03432		0.2457	0.3912
Distance between cells [µm]			Number of values		Minimum	25% Percentile	Median	75% Percentile	Maximum		Mean	Std. Deviation	Std. Error of Mean		Lower 95% CI	Upper 95% CI
	Control (2 days)		11		377.2	396.7	525.4	574.8	586.6		495.4	83.27	25.11		439.4	551.3
	Control (6 days)		18		375.1	492.3	517.6	550.3	634.5		518.2	57.66	13.59		489.5	546.9
	500nM TTX (2 days)		16		448.7	501.5	525.1	555.2	589.6		523.7	38.85	9.713		503	544.4
	1µM TTX (2 days)		13		490.8	517.8	534.1	566.6	627.3		542.3	38.4	10.65		519.1	565.5
	1µM TTX (6 days)		17		435.2	507.4	521.5	559.8	591.9		526.3	39.6	9.605		506	546.7
Distance between connected cells [µm]			Number of values		Minimum	25% Percentile	Median	75% Percentile	Maximum		Mean	Std. Deviation	Std. Error of Mean		Lower 95% CI	Upper 95% CI
	Control (2 days)		11		292.5	385.7	482.7	518.2	596.3		463.8	91.14	27.48		402.6	525.1
	Control (6 days)		18		324.3	429.8	508.4	527.9	686.1		490.5	82.42	19.43		449.5	531.5
	500nM TTX (2 days)		16		432.5	464	506.6	530.7	577.4		501.1	42.29	10.57		478.6	523.6
	1µM TTX (2 days)		13		404.5	448.2	462.8	540.7	624.1		488.6	61.56	17.07		451.4	525.8
	1µM TTX (6 days)		17		368.6	477.4	506.3	540.9	708.2		515.8	80.52	19.53		474.4	557.2
Global efficiency			Number of values		Minimum	25% Percentile	Median	75% Percentile	Maximum		Mean	Std. Deviation	Std. Error of Mean		Lower 95% CI	Upper 95% CI
	Control (2 days)		11		0.01081	0.05973	0.07929	0.1185	0.2392		0.08956	0.05945	0.01792		0.04963	0.1295
	Control (6 days)		18		0.01048	0.05162	0.05987	0.07981	0.1234		0.06353	0.03108	0.007326		0.04807	0.07899
	500nM TTX (2 days)		16		0.03926	0.0851	0.2337	0.5067	0.6856		0.2813	0.2082	0.05375		0.1661	0.3966
	1µM TTX (2 days)		13		0.01557	0.1206	0.1491	0.2476	0.5077		0.2016	0.1468	0.04071		0.1129	0.2903
	1µM TTX (6 days)		17		0.01523	0.07717	0.2025	0.2424	0.3336		0.1728	0.09613	0.02331		0.1234	0.2223
In degree			Number of values		Minimum	25% Percentile	Median	75% Percentile	Maximum		Mean	Std. Deviation	Std. Error of Mean		Lower 95% CI	Upper 95% CI
	Control (2 days)		11		1	2	3	9	13		5.182	4.185	1.262		2.37	7.993
	Control (6 days)		18		2	2.75	7	13	18		8.083	5.273	1.243		5.461	10.71
	500nM TTX (2 days)		16		3	5.75	10.5	19.75	43		14.09	11.25	2.813		8.097	20.09
	1µM TTX (2 days)		13		4	5	11	24.25	32		14.23	10.16	2.819		8.088	20.37
	1µM TTX (6 days)		17		1	2.5	6	11.5	17.5		7.294	5.238	1.27		4.601	9.987
Modularity degree			Number of values		Minimum	25% Percentile	Median	75% Percentile	Maximum		Mean	Std. Deviation	Std. Error of Mean		Lower 95% CI	Upper 95% CI
	Control (2 days)		11		0.04889	0.09591	0.1601	0.2275	0.4839		0.1782	0.1189	0.03585		0.09834	0.2581
	Control (6 days)		18		0.06172	0.1262	0.2008	0.4017	0.5302		0.2472	0.1664	0.03923		0.1645	0.33
	500nM TTX (2 days)		16		0.02983	0.04666	0.08964	0.1714	0.2574		0.1139	0.07325	0.01831		0.07487	0.1529
	1µM TTX (2 days)		13		0.01535	0.0373	0.0613	0.1632	0.2066		0.09534	0.06863	0.01903		0.05387	0.1368
	1µM TTX (6 days)		17		0.03705	0.05183	0.09023	0.1914	0.7153		0.1453	0.1629	0.0395		0.06156	0.229
Out degree			Number of values		Minimum	25% Percentile	Median	75% Percentile	Maximum		Mean	Std. Deviation	Std. Error of Mean		Lower 95% CI	Upper 95% CI
	Control (2 days)		11		1	3	4.5	8.5	17		6.091	4.652	1.403		2.966	9.216
	Control (6 days)		18		1	3.75	7.75	12.25	20		8.139	5.517	1.3		5.395	10.88
	500nM TTX (2 days)		16		2	5.5	13.5	18.38	52		14.25	11.98	2.994		7.868	20.63
	1µM TTX (2 days)		13		3	4.5	12	25	46		16.62	14.88	4.127		7.623	25.61
	1µM TTX (6 days)		17		1	4	9	14	20		9	5.671	1.375		6.084	11.92
Out per in degree			Number of values		Minimum	25% Percentile	Median	75% Percentile	Maximum		Mean	Std. Deviation	Std. Error of Mean		Lower 95% CI	Upper 95% CI
	Control (2 days)		11		0.7273	0.875	1	1.25	1.417		1.051	0.2126	0.06411		0.9081	1.194
	Control (6 days)		18		0.8333	1	1	1.081	1.2		1.025	0.08984	0.02118		0.9807	1.07
	500nM TTX (2 days)		16		0.5185	0.7679	0.9737	1.055	1.325		0.9512	0.2172	0.0543		0.8355	1.067
	1µM TTX (2 days)		13		0.8182	0.9243	0.9655	1	1.085		0.9575	0.06479	0.01797		0.9183	0.9966
	1µM TTX (6 days)		17		0.7071	0.9627	1	1.225	2		1.105	0.3005	0.07288		0.9505	1.26
Propagation probability			Number of values		Minimum	25% Percentile	Median	75% Percentile	Maximum		Mean	Std. Deviation	Std. Error of Mean		Lower 95% CI	Upper 95% CI
	Control (2 days)		11		0.1069	0.1121	0.1732	0.2384	0.4782		0.1959	0.1087	0.03277		0.1228	0.2689
	Control (6 days)		18		0.1004	0.109	0.1118	0.2018	0.2432		0.1445	0.05224	0.01231		0.1185	0.1704
	500nM TTX (2 days)		16		0.09611	0.2616	0.5366	0.6104	0.7791		0.459	0.2129	0.05322		0.3456	0.5724
	1µM TTX (2 days)		13		0.1791	0.1848	0.2085	0.5798	0.665		0.3711	0.2052	0.05692		0.247	0.4951
	1µM TTX (6 days)		17		0.1107	0.2506	0.3638	0.4287	0.557		0.3446	0.1208	0.02929		0.2825	0.4067

## Sheet: Interferential Statistics
Interferential Statistics
Assortativity coefficient
	Control (2 days)	vs.	500nM TTX (2 days)		Two-tailed unpaired T-Test	25	0.1941	0.8477
	Control (2 days)	vs.	1µM TTX (2 days)		Two-tailed unpaired T-Test	22	0.1204	0.9053
	Control (6 days)	vs.	1µM TTX (6 days)		Two-tailed unpaired T-Test	33	7298	<0.0001
	Control (2 days)	vs.	Control (6 days)		Two-tailed unpaired T-Test	27	3448	0.0019
	500nM TTX (2 days)	vs.	1µM TTX (2 days)		Two-tailed unpaired T-Test	27	0.3587	0.7226
	500nM TTX (2 days)	vs.	1µM TTX (6 days)		Two-tailed unpaired T-Test	31	1514	0.1402
	1µM TTX (2 days)	vs.	1µM TTX (6 days)		Two-tailed unpaired T-Test	28	1787	0.0847
Betweenness centrality
	Control (2 days)	vs.	500nM TTX (2 days)		Two-tailed unpaired T-Test	25	0.3984	0.6938
	Control (2 days)	vs.	1µM TTX (2 days)		Two-tailed unpaired T-Test	22	0.282	0.7806
	Control (6 days)	vs.	1µM TTX (6 days)		Two-tailed unpaired T-Test	33	2993	0.0052
	Control (2 days)	vs.	Control (6 days)		Two-tailed unpaired T-Test	27	0.4682	0.6434
	500nM TTX (2 days)	vs.	1µM TTX (2 days)		Two-tailed unpaired T-Test	27	0.1846	0.8549
	500nM TTX (2 days)	vs.	1µM TTX (6 days)		Two-tailed unpaired T-Test	31	2265	0.0307
	1µM TTX (2 days)	vs.	1µM TTX (6 days)		Two-tailed unpaired T-Test	28	2713	0.0113
Characteristic path length binary
	Control (2 days)	vs.	500nM TTX (2 days)		Two-tailed unpaired T-Test	25	1226	0.2317
	Control (2 days)	vs.	1µM TTX (2 days)		Two-tailed unpaired T-Test	22	0.9266	0.3642
	Control (6 days)	vs.	1µM TTX (6 days)		Two-tailed unpaired T-Test	33	2319	0.0267
	Control (2 days)	vs.	Control (6 days)		Two-tailed unpaired T-Test	27	1025	0.3146
	500nM TTX (2 days)	vs.	1µM TTX (2 days)		Two-tailed unpaired T-Test	27	0.6331	0.532
	500nM TTX (2 days)	vs.	1µM TTX (6 days)		Two-tailed unpaired T-Test	31	0.2295	0.82
	1µM TTX (2 days)	vs.	1µM TTX (6 days)		Two-tailed unpaired T-Test	28	0.5468	0.5888
Characteristic path length weighted
	Control (2 days)	vs.	500nM TTX (2 days)		Two-tailed unpaired T-Test	25	2279	0.0315
	Control (2 days)	vs.	1µM TTX (2 days)		Two-tailed unpaired T-Test	22	2134	0.0442
	Control (6 days)	vs.	1µM TTX (6 days)		Two-tailed unpaired T-Test	33	4716	<0.0001
	Control (2 days)	vs.	Control (6 days)		Two-tailed unpaired T-Test	27	1528	0.1381
	500nM TTX (2 days)	vs.	1µM TTX (2 days)		Two-tailed unpaired T-Test	27	0.4017	0.6911
	500nM TTX (2 days)	vs.	1µM TTX (6 days)		Two-tailed unpaired T-Test	31	0.0468	0.963
	1µM TTX (2 days)	vs.	1µM TTX (6 days)		Two-tailed unpaired T-Test	28	0.4235	0.6751
Clustering coefficient
	Control (2 days)	vs.	500nM TTX (2 days)		Two-tailed unpaired T-Test	25	3507	0.0017
	Control (2 days)	vs.	1µM TTX (2 days)		Two-tailed unpaired T-Test	22	2902	0.0083
	Control (6 days)	vs.	1µM TTX (6 days)		Two-tailed unpaired T-Test	33	6221	<0.0001
	Control (2 days)	vs.	Control (6 days)		Two-tailed unpaired T-Test	27	1687	0.1031
	500nM TTX (2 days)	vs.	1µM TTX (2 days)		Two-tailed unpaired T-Test	27	0.8062	0.4272
	500nM TTX (2 days)	vs.	1µM TTX (6 days)		Two-tailed unpaired T-Test	31	1514	0.1402
	1µM TTX (2 days)	vs.	1µM TTX (6 days)		Two-tailed unpaired T-Test	28	0.5251	0.6037
Connectivity degree
	Control (2 days)	vs.	500nM TTX (2 days)		Two-tailed unpaired T-Test	25	2466	0.0209
	Control (2 days)	vs.	1µM TTX (2 days)		Two-tailed unpaired T-Test	22	3714	0.0012
	Control (6 days)	vs.	1µM TTX (6 days)		Two-tailed unpaired T-Test	22	2749	0.0096
	Control (2 days)	vs.	Control (6 days)		Two-tailed unpaired T-Test	27	0.3719	0.7129
	500nM TTX (2 days)	vs.	1µM TTX (2 days)		Two-tailed unpaired T-Test	27	0.4658	0.6451
	500nM TTX (2 days)	vs.	1µM TTX (6 days)		Two-tailed unpaired T-Test	31	1264	0.2157
	1µM TTX (2 days)	vs.	1µM TTX (6 days)		Two-tailed unpaired T-Test	28	2101	0.0448
Distance between cells [µm]					Test	Degrees of freedom	T value	P value
	Control (2 days)	vs.	500nM TTX (2 days)		Two-tailed unpaired T-Test	25	1193	0.2441
	Control (2 days)	vs.	1µM TTX (2 days)		Two-tailed unpaired T-Test	22	1822	0.0821
	Control (6 days)	vs.	1µM TTX (6 days)		Two-tailed unpaired T-Test	33	0.4844	0.6313
	Control (2 days)	vs.	Control (6 days)		Two-tailed unpaired T-Test	27	0.8734	0.3901
	500nM TTX (2 days)	vs.	1µM TTX (2 days)		Two-tailed unpaired T-Test	27	1.29	0.2081
	500nM TTX (2 days)	vs.	1µM TTX (6 days)		Two-tailed unpaired T-Test	31	0.1922	0.8488
	1µM TTX (2 days)	vs.	1µM TTX (6 days)		Two-tailed unpaired T-Test	28	1.11	0.2765
Distance between connected cells [µm]
	Control (2 days)	vs.	500nM TTX (2 days)		Two-tailed unpaired T-Test	25	1435	0.1636
	Control (2 days)	vs.	1µM TTX (2 days)		Two-tailed unpaired T-Test	22	0.7906	0.4376
	Control (6 days)	vs.	1µM TTX (6 days)		Two-tailed unpaired T-Test	33	0.9178	0.3654
	Control (2 days)	vs.	Control (6 days)		Two-tailed unpaired T-Test	27	0.812	0.4239
	500nM TTX (2 days)	vs.	1µM TTX (2 days)		Two-tailed unpaired T-Test	27	0.6476	0.5227
	500nM TTX (2 days)	vs.	1µM TTX (6 days)		Two-tailed unpaired T-Test	31	0.6494	0.5209
	1µM TTX (2 days)	vs.	1µM TTX (6 days)		Two-tailed unpaired T-Test	28	1011	0.3206
Global efficiency
	Control (2 days)	vs.	500nM TTX (2 days)		Two-tailed unpaired T-Test	25	3139	0.0043
	Control (2 days)	vs.	1µM TTX (2 days)		Two-tailed unpaired T-Test	22	2367	0.0272
	Control (6 days)	vs.	1µM TTX (6 days)		Two-tailed unpaired T-Test	33	4.58	<0.0001
	Control (2 days)	vs.	Control (6 days)		Two-tailed unpaired T-Test	27	1554	0.1319
	500nM TTX (2 days)	vs.	1µM TTX (2 days)		Two-tailed unpaired T-Test	27	1289	0.2084
	500nM TTX (2 days)	vs.	1µM TTX (6 days)		Two-tailed unpaired T-Test	31	2.11	0.0431
	1µM TTX (2 days)	vs.	1µM TTX (6 days)		Two-tailed unpaired T-Test	28	0.649	0.5216
In degree
	Control (2 days)	vs.	500nM TTX (2 days)		Two-tailed unpaired T-Test	25	2498	0.0194
	Control (2 days)	vs.	1µM TTX (2 days)		Two-tailed unpaired T-Test	22	2754	0.0116
	Control (6 days)	vs.	1µM TTX (6 days)		Two-tailed unpaired T-Test	33	0.444	0.66
	Control (2 days)	vs.	Control (6 days)		Two-tailed unpaired T-Test	27	1548	0.1333
	500nM TTX (2 days)	vs.	1µM TTX (2 days)		Two-tailed unpaired T-Test	27	0.03403	0.9731
	500nM TTX (2 days)	vs.	1µM TTX (6 days)		Two-tailed unpaired T-Test	31	2248	0.0319
	1µM TTX (2 days)	vs.	1µM TTX (6 days)		Two-tailed unpaired T-Test	28	2431	0.0217
Kappa
	Control (2 days)	vs.	500nM TTX (2 days)		Two-tailed unpaired T-Test	26	0.8112	0.4246
	Control (2 days)	vs.	1µM TTX (2 days)		Two-tailed unpaired T-Test	22	0.3583	0.7236
	Control (6 days)	vs.	1µM TTX (6 days)		Two-tailed unpaired T-Test	29	0.3296	0.7441
	Control (2 days)	vs.	Control (6 days)		Two-tailed unpaired T-Test	26	0.4458	0.6594
	500nM TTX (2 days)	vs.	1µM TTX (2 days)		Two-tailed unpaired T-Test	28	1115	0.2742
	500nM TTX (2 days)	vs.	1µM TTX (6 days)		Two-tailed unpaired T-Test	29	0.6661	0.5106
	1µM TTX (2 days)	vs.	1µM TTX (6 days)		Two-tailed unpaired T-Test	25	0.1919	0.8493
Modularity degree
	Control (2 days)	vs.	500nM TTX (2 days)		Two-tailed unpaired T-Test	25	1743	0.0936
	Control (2 days)	vs.	1µM TTX (2 days)		Two-tailed unpaired T-Test	22	2133	0.0443
	Control (6 days)	vs.	1µM TTX (6 days)		Two-tailed unpaired T-Test	33	1.83	0.0763
	Control (2 days)	vs.	Control (6 days)		Two-tailed unpaired T-Test	27	1197	0.2416
	500nM TTX (2 days)	vs.	1µM TTX (2 days)		Two-tailed unpaired T-Test	27	0.6979	0.4912
	500nM TTX (2 days)	vs.	1µM TTX (6 days)		Two-tailed unpaired T-Test	31	0.7061	0.4854
	1µM TTX (2 days)	vs.	1µM TTX (6 days)		Two-tailed unpaired T-Test	28	1035	0.3098
Out degree
	Control (2 days)	vs.	500nM TTX (2 days)		Two-tailed unpaired T-Test	25	2.14	0.0423
	Control (2 days)	vs.	1µM TTX (2 days)		Two-tailed unpaired T-Test	22	2248	0.0349
	Control (6 days)	vs.	1µM TTX (6 days)		Two-tailed unpaired T-Test	33	0.4553	0.6519
	Control (2 days)	vs.	Control (6 days)		Two-tailed unpaired T-Test	27	1026	0.3138
	500nM TTX (2 days)	vs.	1µM TTX (2 days)		Two-tailed unpaired T-Test	27	0.4747	0.6388
	500nM TTX (2 days)	vs.	1µM TTX (6 days)		Two-tailed unpaired T-Test	31	1625	0.1142
	1µM TTX (2 days)	vs.	1µM TTX (6 days)		Two-tailed unpaired T-Test	28	1942	0.0622
Out per in degree
	Control (2 days)	vs.	500nM TTX (2 days)		Two-tailed unpaired T-Test	25	1182	0.2482
	Control (2 days)	vs.	1µM TTX (2 days)		Two-tailed unpaired T-Test	22	1.51	0.1452
	Control (6 days)	vs.	1µM TTX (6 days)		Two-tailed unpaired T-Test	33	1076	0.2897
	Control (2 days)	vs.	Control (6 days)		Two-tailed unpaired T-Test	27	0.4529	0.6543
	500nM TTX (2 days)	vs.	1µM TTX (2 days)		Two-tailed unpaired T-Test	27	0.09995	0.9211
	500nM TTX (2 days)	vs.	1µM TTX (6 days)		Two-tailed unpaired T-Test	31	1676	0.1038
	1µM TTX (2 days)	vs.	1µM TTX (6 days)		Two-tailed unpaired T-Test	28	1733	0.094
Propagation probability
	Control (2 days)	vs.	500nM TTX (2 days)		Two-tailed unpaired T-Test	25	3761	0.0009
	Control (2 days)	vs.	1µM TTX (2 days)		Two-tailed unpaired T-Test	22	2.54	0.0187
	Control (6 days)	vs.	1µM TTX (6 days)		Two-tailed unpaired T-Test	33	6427	<0.0001
	Control (2 days)	vs.	Control (6 days)		Two-tailed unpaired T-Test	27	1721	0.0967
	500nM TTX (2 days)	vs.	1µM TTX (2 days)		Two-tailed unpaired T-Test	27	1124	0.2708
	500nM TTX (2 days)	vs.	1µM TTX (6 days)		Two-tailed unpaired T-Test	31	1914	0.0649
	1µM TTX (2 days)	vs.	1µM TTX (6 days)		Two-tailed unpaired T-Test	28	0.4419	0.662
